# Supplementary material for: Associations between clinical canine leishmaniosis and multiple vector-borne co-infections: a case-control serological study
Source: BMC Vet Res. 2019 Sep 18;15:331. doi: 10.1186/s12917-019-2083-6 (PMC6749678; doi:10.1186/s12917-019-2083-6)
Supplement: Supplementary file 1 — Additional file 1: Table S1. Raw datasets with signalment and test results per case enrolled. [file 12917_2019_2083_MOESM1_ESM.xlsx]

## Sheet: Table 1
Case_number	Serology Ehrlichia spp. 1=positive, 0=Negative	Serology Anaplasma spp. 1=positive, 0=Negative	1= Group 1 (clinical leishmaniosis) 2=Group 2 (clinicaly healthy)/Controle	Age in years	Breed 1=Segugio Italiano, 2=GermanSP, 3=Cocker Spaniel, 4=Beagle, 5=GSD, 6=Labrador, 7=Greek Harehound, 8=English Pointer, 9=Bruno Jura, 10=Boxer, 11=Miscellaneous Pure breeds, 12=Croose breeds	Breed 1=Pedigree breeds, 0=Croose breeds	Sex 1= Male, 2=Female	Lifestyle 1=Outdoors, 2=mainly indoors	Ectoparasite prevention 1= Use, 2=No use	Ehrlichia/Anaplasma spp generic PCR 1=Positive, 2=Negative	Sequencing Ehrlichia Canis, 1=positive, 2=Negative	Sequencing Anaplasma platys, 1=positive, 2=Negative	Hepatozoon spp PCR 1=positive, 2=Negative	Mycoplasma haemocanis qPCR, 1=positive, 2=Negative	Candidatus Mycoplasma haematoparvum qPCR 1=positive, 2=Negative	Babesia spp qPCR 1=positive, 2=Negative
CYPRCASE08	1	0	1	10	7	1	1	1	2	2	2	2	1	2	2	2
CYPRCASE01	1	1	1	1.5	12	0	1	1	2	2	2	2	1	2	2	2
CYPRCASE09	1	0	1	4.5	1	1	2	2	2	2	2	2	1	1	2	2
CYPRCASE17	0	1	1	8	4	1	1	1	2	2	2	2	2	2	2	2
CYPRCASE25	0	0	1	5	12	0	1	1	2	2	2	2	1	1	2	2
CYPRCASE33	1	0	1	10	3	1	2	2	1	1	1	2	2	2	2	2
CYPRCASE51	0	0	1	2	12	0	2	1	2	2	2	2	1	2	2	2
CYPRCASE59	0	0	1	4	12	0	1	2	2	2	2	2	1	1	2	2
CYPRCOA04	0	0	2	9	12	0	2	1	2	1	2	1	2	2	2	2
CYPRCOA12	0	0	2	2	4	1	1	1	1	2	2	2	2	2	2	2
CYPRCOA21	1	0	2	4	2	1	2	1	2	1	1	2	2	2	2	2
CYPRCOA29	0	0	2	8.5	6	1	2	2	1	2	2	2	2	2	2	2
CYPRCOA36	0	0	2	2.5	1	1	2	1	2	2	2	2	2	2	2	2
CYPRCASE02	0	0	1	2	4	1	2	1	2	2	2	2	1	2	2	2
CYPRCASE10	0	0	1	3	7	1	2	1	2	2	2	2	1	1	2	2
CYPRCASE18	0	0	1	8.5	3	1	1	2	2	2	2	2	2	2	2	2
CYPRCASE26	0	0	1	5	5	1	1	2	2	2	2	2	2	2	2	2
CYPRCASE52	1	0	1	2	12	0	1	2	2	2	2	2	2	2	2	2
CYPRCASE60	0	0	1	12	11	1	2	1	2	2	2	2	2	2	2	2
CYPRCOA05	0	0	2	4.5	12	0	1	1	2	2	2	2	1	2	2	2
CYPRCOA13	1	0	2	3	1	1	2	1	1	2	2	2	1	1	2	2
CYPRCOA22	0	0	2	5	11	1	1	2	1	2	2	2	2	2	2	2
CYPRCOA30	0	0	2	6	8	1	1	1	1	2	2	2	1	2	2	2
CYPRCOA37	0	0	2	8	10	1	1	2	1	2	2	2	1	2	2	2
CYPRCASE11	1	0	1	2	10	1	2	1	1	1	1	2	2	2	2	2
CYPRCASE19	0	0	1	3	11	1	2	2	1	2	2	2	2	2	2	2
CYPRCASE27	0	0	1	3	3	1	2	1	1	2	2	2	2	2	2	2
CYPRCASE35	0	0	1	8	3	1	1	1	2	2	2	2	2	2	2	2
CYPRCASE53	1	1	1	3	12	0	2	1	2	2	2	2	2	1	2	2
CYPRCASE61	0	0	1	1	12	0	1	1	2	2	2	2	2	2	2	2
CYPRCOA06	0	0	2	7	12	0	1	2	1	2	2	2	2	1	2	2
CYPRCOA14	0	0	2	3	1	1	2	1	2	2	2	2	1	1	2	2
CYPRCOA31	0	0	2	4	4	1	2	1	1	2	2	2	1	2	2	2
CYPRCOA38	0	0	2	8.5	11	1	2	2	1	2	2	2	1	2	2	2
CYPRCASE12	0	0	1	2	4	1	1	1	2	2	2	2	2	1	2	2
CYPRCASE20	0	0	1	5	2	1	1	1	2	2	2	2	2	2	2	2
CYPRCASE28	1	0	1	4	9	1	2	1	1	1	1	2	1	1	2	2
CYPRCASE36	0	0	1	8	1	1	2	2	2	2	2	2	2	2	2	2
CYPRCASE54	0	0	1	1.5	12	0	2	1	2	2	2	2	1	1	2	2
CYPRCASE62	0	0	1	4	11	1	1	2	1	2	2	2	2	2	2	2
CYPRCOA07	0	0	2	6	5	1	1	1	2	2	2	2	2	2	2	2
CYPRCOA15	0	0	2	3.5	12	0	1	1	1	2	2	2	2	1	2	2
CYPRCOA24	0	0	2	10	12	0	2	1	1	2	2	2	2	2	2	2
CYPRCOA32	0	0	2	8	11	1	2	2	1	2	2	2	2	2	2	2
CYPRCOA39	0	0	2	11	5	1	1	1	1	2	2	2	2	2	2	2
CYPRCASE05	1	1	1	3	12	0	1	1	2	2	2	2	2	2	2	2
CYPRCASE13	0	0	1	2	9	1	1	1	2	2	2	2	1	1	2	2
CYPRCASE21	1	0	1	3.5	2	1	1	1	1	2	2	2	2	2	2	2
CYPRCASE29	0	0	1	3	6	1	2	2	1	2	2	2	1	1	2	2
CYPRCASE55	0	0	1	2	12	0	2	1	2	2	2	2	1	2	2	2
CYPRCASE63	0	0	1	3	11	1	1	1	1	2	2	2	1	1	2	2
CYPRCOA08	0	0	2	6	7	1	1	1	2	2	2	2	2	2	2	2
CYPRCOA25	1	0	2	5	12	0	1	1	2	2	2	2	1	2	2	2
CYPRCOA33	0	0	2	8	3	1	2	1	2	2	2	2	1	2	2	2
CYPRCOA40	0	0	2	6.2	5	1	1	1	2	2	2	2	1	2	2	2
CYPRCASE06	0	0	1	7	12	0	1	1	1	1	2	1	1	1	2	2
CYPRCASE14	0	0	1	3	11	1	2	1	2	2	2	2	2	2	2	2
CYPRCASE22	0	0	1	4	11	1	1	1	1	1	1	2	1	2	2	2
CYPRCASE30	1	0	1	2	11	1	1	1	2	1	1	2	1	2	2	2
CYPRCASE38	0	0	1	1.5	11	1	2	2	1	2	2	2	2	2	2	2
CYPRCASE56	1	1	1	2	12	0	2	1	2	1	2	1	2	2	2	2
CYPRCOA01	0	0	2	1.5	12	0	1	1	2	2	2	2	1	1	2	2
CYPRCOA09	0	1	2	4.5	1	1	1	1	2	1	2	1	2	1	2	2
CYPRCOA18	0	0	2	6	3	1	1	2	1	2	2	2	1	2	2	2
CYPRCOA26	0	1	2	4	2	1	2	2	2	2	2	2	1	2	2	2
CYPRCOA34	0	0	2	3	11	1	2	1	2	2	2	2	1	2	2	2
CYPRCOA51	1	0	2	2	12	0	2	1	2	2	2	2	1	1	2	2
CYPRCASE15	0	0	1	2	12	0	1	1	2	2	2	2	1	2	2	2
CYPRCASE23	1	0	1	3	2	1	2	2	1	2	2	2	1	2	2	2
CYPRCASE31	0	0	1	4	4	1	2	1	1	2	2	2	1	2	2	2
CYPRCASE57	1	0	1	8	8	1	2	1	2	2	2	2	1	1	2	2
CYPRCOA02	0	0	2	4	12	0	1	1	2	2	2	2	2	1	2	2
CYPRCOA10	1	0	2	4.5	1	1	1	1	2	2	2	2	1	2	2	2
CYPRCOA27	0	0	2	3	3	1	1	1	1	2	2	2	1	2	2	2
CYPRCOA35	0	0	2	8	3	1	1	1	1	2	2	2	2	1	2	2
CYPRCASE16	1	0	1	3	5	1	1	1	1	2	2	2	2	2	2	2
CYPRCASE24	0	0	1	2	12	0	2	1	2	2	2	2	2	2	2	2
CYPRCASE32	1	0	1	7	11	1	2	2	1	2	2	2	2	2	2	2
CYPRCASE40	0	0	1	6	5	1	1	1	2	2	2	2	1	2	2	2
CYPRCASE58	1	0	1	2	8	1	2	1	2	2	2	2	1	1	2	2
CYPRCOA03	0	0	2	2	11	1	2	2	1	2	2	2	2	2	2	2
CYPRCOA11	0	0	2	3	10	1	1	1	1	2	2	2	2	2	2	2
CYPRCOA20	0	0	2	6	2	1	1	1	2	2	2	2	1	2	2	2
CYPRCOA28	0	0	2	4	9	1	2	1	2	2	2	2	1	2	2	2
CYPRCOA61	1	0	2	4	1	1	1	1	2	2	2	2	1	2	2	2
CYPRCOB06	1	0	2	7	12	0	1	1	2	2	2	2	2	2	2	2
CYPRCOB16	0	0	2	4	5	1	1	1	1	2	2	2	1	2	2	2
CYPRCOB24	0	0	2	2	12	0	2	1	2	2	2	2	2	2	2	2
CYPRCOB33	0	0	2	11	3	1	2	1	1	2	2	2	2	2	2	2
CYPRCOB51	0	0	2	2	12	0	2	1	2	2	2	2	1	2	2	2
CYPRCOB59	0	0	2	3.5	1	1	1	1	2	2	2	2	2	2	2	2
CYPRCOA54	1	0	2	3	12	0	1	1	2	2	2	2	2	2	2	2
CYPRCOA62	0	0	2	6	11	1	2	2	1	2	2	2	1	2	2	2
CYPRCOB17	0	0	2	4	4	1	1	1	1	2	2	2	2	2	2	2
CYPRCOB34	0	0	2	4	5	1	2	1	2	2	2	2	2	2	2	2
CYPRCOA55	0	0	2	2	12	0	2	1	2	2	2	2	1	2	2	2
CYPRCOA63	0	0	2	5	12	0	2	1	2	2	2	2	1	2	2	2
CYPRCOB08	0	0	2	4	7	1	2	1	2	2	2	2	2	2	2	2
CYPRCOB18	1	0	2	2	3	1	1	1	1	2	2	2	1	2	2	2
CYPRCOB27	1	0	2	3.5	3	1	2	2	1	2	2	2	1	2	2	2
CYPRCOB35	0	0	2	5	3	1	1	1	2	2	2	2	1	2	2	2
CYPRCOB53	0	0	2	3	12	0	2	1	2	2	2	2	2	2	2	2
CYPRCOB61	0	0	2	3	1	1	1	2	2	2	2	2	1	1	2	2
CYPRCOB01	0	0	2	2	12	0	1	1	2	2	2	2	1	2	2	2
CYPRCOB09	0	0	2	3	1	1	1	1	2	2	2	2	2	2	2	2
CYPRCOB19	0	0	2	2	11	1	2	2	1	2	2	2	1	2	2	2
CYPRCOB28	0	0	2	4	9	1	2	1	2	2	2	2	1	2	2	2
CYPRCOB36	0	0	2	2.5	1	1	1	1	2	2	2	2	2	2	2	2
CYPRCOB62	0	0	2	4	11	1	1	2	1	2	2	2	1	2	2	2
CYPRCOB02	0	0	2	4	4	1	2	1	2	2	2	2	2	2	2	2
CYPRCOB10	0	0	2	3	7	1	1	1	2	2	2	2	2	2	2	2
CYPRCOB29	0	0	2	9	6	1	1	2	1	2	2	2	2	2	2	2
CYPRCOB37	0	0	2	8.5	10	1	2	2	1	2	2	2	2	2	2	2
CYPRCOB55	0	0	2	2	12	0	2	1	2	2	2	2	2	2	2	2
CYPRCOB63	0	0	2	3	11	1	1	2	2	2	2	2	2	2	2	2
CYPRCOA58	0	0	2	2	8	1	2	1	2	2	2	2	2	1	2	2
CYPRCOB03	0	0	2	7	11	1	2	2	1	2	2	2	2	2	2	2
CYPRCOB21	0	0	2	3.5	2	1	2	1	1	2	2	2	2	1	2	2
CYPRCOB30	1	0	2	3	2	1	2	1	2	2	2	2	1	1	2	2
CYPRCOB38	0	0	2	7	11	1	1	2	1	2	2	2	2	2	2	2
CYPRCOB56	0	0	2	3	12	0	2	2	1	2	2	2	1	2	2	2
CYPRCOA59	0	0	2	4	1	1	1	1	2	2	2	2	1	1	2	2
CYPRCOB04	0	0	2	9	12	0	2	1	2	2	2	2	1	2	2	2
CYPRCOB22	0	0	2	4	11	1	1	1	1	2	2	2	1	2	2	2
CYPRCOB31	0	0	2	4	4	1	1	1	2	2	2	2	2	2	2	2
CYPRCOB39	0	0	2	11	5	1	1	1	2	2	2	2	2	2	2	2
CYPRCOB57	1	0	2	6	8	1	1	1	2	2	2	2	1	1	2	2
CYPRCOA60	1	0	2	5	11	1	1	1	2	2	2	2	2	1	2	2
CYPRCOB05	0	0	2	4	12	0	1	1	2	2	2	2	2	1	2	2
CYPRCOB15	0	0	2	4	12	0	1	1	2	2	2	2	2	2	2	2
CYPRCOB23	1	0	2	5	2	1	1	1	2	2	2	2	2	2	2	2
CYPRCOB32	0	0	2	4	11	1	2	2	1	2	2	2	2	2	2	2
CYPRCOB40	0	0	2	7	5	1	2	1	1	2	2	2	2	2	2	2
CYPRCOB58	0	0	2	2	8	1	2	2	1	2	2	2	1	2	2	2
